# Supplementary material for: mTORC2 Is Activated under Hypoxia and Could Support Chronic Myeloid Leukemia Stem Cells
Source: Int J Mol Sci. 2023 Jan 8;24(2):1234. doi: 10.3390/ijms24021234 (PMC9865638; doi:10.3390/ijms24021234)
Supplement: Supplementary file 1 [file ijms-24-01234-s001.zip]

Archive with 1 entries (1 files):
- ijms-2044523-supplementary.pdf
